# Supplementary material for: Admixture and Gene Flow from Russia in the Recovering Northern European Brown Bear (Ursus arctos)
Source: PLoS One. 2014 May 19;9(5):e97558. doi: 10.1371/journal.pone.0097558 (PMC4026324; doi:10.1371/journal.pone.0097558)
Supplement: Figure S2 — Bayesian clustering results of the Northern European bears with Structure (Pritchard et al. 2000). Bar plots showing the assignment probabilities for each bear to the identified clusters from K = 2 to 5 when only samples from Finland were analyzed (a) and samples from Finland and Russian Karelia pooled together (b). Individuals are arranged by latitude from north (left) to south (right). Bar plots for K = 2 to 5 when all data (Finland, Russian Karelia and Scandinavia) is analyzed together (c). Notable is the increase of unassigned individuals (q<0.7) with increasing K. For Finland, the number for K = 2 was 60 (20.98%), while for K = 3 to 5 the number increased from 103 (36.01%) to 206 (72.03%). (ZIP) [file pone.0097558.s002.zip]

Archive with 3 entries (3 files):
- S2a.tif
- S2c.tif
- S2b.tif
