# Supplementary material for: Admixture and Gene Flow from Russia in the Recovering Northern European Brown Bear (Ursus arctos)
Source: PLoS One. 2014 May 19;9(5):e97558. doi: 10.1371/journal.pone.0097558 (PMC4026324; doi:10.1371/journal.pone.0097558)
Supplement: Table S1 — Brown bear genotypes ( N = 517) used in this study. (XLSX) [file pone.0097558.s003.xlsx]

## Sheet: Table S1
Supplement Table S1
ID	Country	MU05	MU09	MU15	G1D	G10B	MU10	MU23	MU50	MU51	MU59	G1A	G10L
F1	Finland	117127	112116	110110	133135	98112	147147	172172	128134	140142	242250	179189	182182
F2	Finland	125127	112126	116116	123133	110112	147147	172174	126128	142144	240250	181183	182192
F3	Finland	125127	116116	116116	131137	98118	135145	0	124134	144150	228250	185187	182190
F4	Finland	109127	0	110118	131131	98114	135153	168174	130132	142148	228250	179189	182182
F5	Finland	121121	98098	110116	133137	98120	135135	164172	130134	142150	242246	177181	186186
F6	Finland	109115	98118	112116	125133	106110	0	172174	110124	142142	240240	187189	0
F7	Finland	115127	98112	110116	125129	98118	145145	170172	124128	140142	240250	183187	182192
F8	Finland	115127	98098	110112	125129	98110	145147	172174	124128	142146	242250	183195	184192
F9	Finland	125127	118120	106110	125139	98120	147147	172172	130134	140140	242250	187187	172182
F10	Finland	115123	120124	110116	125139	110118	143143	170176	126130	144148	240250	185187	178182
F11	Finland	115127	110118	116116	131137	98098	135145	168170	124132	146148	242250	183183	182192
F12	Finland	115127	116118	110116	129133	98098	145147	170172	128134	148150	228250	187195	182190
F13	Finland	115115	118118	114116	133133	112112	141145	168174	124130	142144	242248	179179	172188
F14	Finland	117125	112116	112116	129133	110116	135147	172174	124124	144150	228256	187195	180182
F15	Finland	113117	108122	106114	129129	98112	143147	176176	124128	146150	224226	185191	182184
F16	Finland	113121	108118	106118	125129	112112	147149	168168	124128	144150	228248	179189	184186
F17	Finland	115131	122122	110114	133135	114122	133145	164164	130132	146150	248250	189191	184184
F18	Finland	121121	98116	112114	129129	112116	143145	164170	124130	146148	228246	179191	186194
F19	Finland	123127	98118	106114	123129	100114	133143	164165	124124	148150	226248	183191	182184
F20	Finland	115121	108118	114116	127137	100112	145147	176178	124128	144150	240248	183191	182184
F21	Finland	121123	110122	106116	125129	96114	139141	169172	132132	146148	232248	183191	172194
F22	Finland	0	116126	106116	129129	112112	141141	0	124124	150150	240248	185189	182194
F23	Finland	113121	120122	106120	123129	112116	141145	164176	124132	146148	248248	183191	182184
F24	Finland	113121	110122	110116	129135	100116	141145	168168	124130	146146	226240	179181	184188
F25	Finland	117121	122122	106116	129133	98112	141147	176178	124124	146146	226242	189191	182194
F26	Finland	115121	108118	106118	129135	98112	141141	164172	124128	144146	226228	183185	182182
F27	Finland	121127	112118	116116	125133	100114	141147	172178	124132	146150	244246	179179	172182
F28	Finland	115115	108116	106110	127133	98112	141141	168178	124132	150152	240242	189195	184186
F29	Finland	113127	120122	114116	129133	106112	139147	169178	124128	144144	246250	183189	182182
F30	Finland	121121	108122	114118	131131	100120	141147	169174	128130	144152	244248	179183	182194
F31	Finland	121123	116116	110116	129131	100112	141147	164168	130130	148150	228246	183191	182184
F32	Finland	115123	122122	110118	129133	100112	139141	164168	124124	144146	242246	183183	182184
F33	Finland	113115	98108	110118	127135	112114	145149	168168	124124	150150	226252	191191	184184
F34	Finland	113121	98124	110114	125135	112112	145147	172176	128128	144144	226248	179189	182186
F35	Finland	115121	116118	110116	129131	106112	141141	164172	124128	144150	226256	183185	182188
F36	Finland	113123	122122	106112	125129	112112	145145	168177	124124	150150	248252	181191	182184
F37	Finland	121121	98108	114116	135135	98114	141141	168172	128128	146146	234252	183189	182184
F38	Finland	121127	98118	106114	131135	112114	143145	168174	0	146148	226244	183191	0
F39	Finland	115121	98098	112114	125135	96098	141143	172172	124130	144146	226226	183189	172182
F40	Finland	121125	116118	112114	125127	98114	141143	168172	124130	146148	228242	189191	182184
F41	Finland	121121	118124	112116	129133	98112	143145	168172	128130	144146	228242	189191	182182
F42	Finland	121121	110118	114116	133133	100116	141145	172178	124128	150152	234242	191195	182182
F43	Finland	127127	116122	114118	125129	98110	145147	174176	110128	132132	226248	183189	184194
F44	Finland	121123	98122	114116	129131	98112	141145	176178	124130	148150	234246	177183	182194
F45	Finland	113127	116122	110116	127129	110112	145147	169176	110128	132148	226242	183183	184194
F46	Finland	113125	98122	114116	131135	110116	145147	168177	124124	146146	226252	181183	172186
F47	Finland	121127	118120	118118	127129	112116	141141	176178	126130	144148	228228	191191	172184
F48	Finland	121127	118120	110110	129131	106116	141149	170178	124128	146150	232232	181183	182184
F49	Finland	113121	108116	118118	123131	96112	143145	176176	110124	146150	228240	179179	194194
F50	Finland	113121	98108	106112	129131	96112	141149	168176	110126	150150	248252	179181	182184
F51	Finland	123127	116120	110116	125137	112114	141145	168168	110128	132146	226242	177195	182186
F52	Finland	121121	118126	110116	131135	100112	145145	170170	0	146152	244252	183189	0
F53	Finland	0	108120	114116	127129	106116	141145	0	124124	146148	248252	191191	184194
F54	Finland	115125	116120	110116	125129	98114	141143	178178	124128	148152	240250	181187	182184
F55	Finland	113113	108122	106116	129129	100116	139145	164174	124132	146148	226248	185191	184194
F56	Finland	127131	98126	106110	129133	96122	133145	164168	130132	144148	226248	179189	184186
F57	Finland	113121	118122	114118	131137	96100	143143	176176	124124	144150	224232	183183	182188
F58	Finland	0	116122	106106	127135	100110	141143	0	124128	146152	242252	179195	184194
F59	Finland	121123	120122	106116	125125	100100	141147	168178	124124	144146	252252	179185	172184
F60	Finland	127127	110118	110110	125135	98098	135153	172174	110130	142146	226242	177179	182182
F61	Finland	115115	98118	110110	135137	98100	135153	172172	110110	142146	228236	177179	184186
F62	Finland	123125	0	106106	127131	98100	0	172178	124124	144146	226228	177191	186186
F63	Finland	115121	98124	110116	127129	96100	141145	176176	124128	146148	226252	183185	182184
F64	Finland	113121	98122	106112	127131	112112	145147	168176	124124	150150	224242	181183	184190
F65	Finland	121121	98120	106106	125137	112114	143145	168168	124124	144146	248252	181189	184184
F66	Finland	121121	120120	106116	135137	112116	141145	168172	124124	144146	228252	181183	182184
F67	Finland	121127	120122	114114	135137	112120	141147	169174	128130	144144	244248	189195	182194
F68	Finland	123131	112120	110116	133135	96100	141147	174174	124130	142144	224248	183185	172182
F69	Finland	113127	116122	114120	125127	110116	141145	170176	124124	148148	246252	177183	180184
F70	Finland	127131	110112	106116	125127	112112	145147	168170	130132	146146	228246	183191	182194
F71	Finland	115121	116118	110114	135135	98100	147149	164174	124128	144148	232242	179189	172184
F72	Finland	115123	98118	114116	125135	112120	145151	169176	110128	144148	240248	179189	182182
F73	Finland	127131	98108	114116	125131	100114	143143	169172	128130	146150	226246	179181	182182
F74	Finland	123127	108122	106118	129133	98112	143147	164168	124130	146150	224246	185191	182194
F75	Finland	115123	98108	106112	125129	112114	145147	168177	124128	146150	228252	181183	182182
F76	Finland	113115	116124	106114	125129	98100	141145	168172	128128	144152	226240	189191	184184
F77	Finland	113125	98108	106116	129129	100112	143145	168169	124128	146150	242252	181191	182182
F78	Finland	113121	108124	116118	131137	110112	141147	164174	128130	146150	226242	183183	182184
F79	Finland	123127	104112	110114	129133	112114	135153	172172	128132	148150	228242	183183	184186
F80	Finland	121123	108112	110114	129137	98118	147153	170172	124130	150150	230242	183183	172180
F81	Finland	123127	112120	116116	139139	110120	143147	170176	128128	140148	242242	179185	172182
F82	Finland	121127	98110	106116	131137	98098	147149	166172	132134	140148	230240	185187	178186
F83	Finland	117127	106124	110116	125129	98116	145147	176177	124128	144150	226250	185189	172188
F84	Finland	113131	112122	112112	125137	98120	135147	164174	110124	148150	248248	183187	182184
F85	Finland	121127	98122	106116	131137	98120	143149	171174	124124	144148	242250	187189	182186
F86	Finland	125127	112126	106110	133135	98098	141147	170172	128128	140148	242250	183193	182182
F87	Finland	115123	108116	116116	131133	98120	141153	170176	110124	146150	242252	183189	184194
F88	Finland	121127	112120	114116	127133	98110	149151	168174	128134	148152	228248	179183	182182
F89	Finland	0	98110	106106	127131	100116	141143	0	124128	144146	226228	177179	184186
F90	Finland	121127	98118	106118	131133	96100	143151	170176	124136	144144	224228	183191	188194
F91	Finland	113121	98124	110110	127127	112114	145149	168168	124124	146150	226226	191191	182184
F92	Finland	121127	118124	116116	125133	100114	141149	170174	124128	144146	232232	183185	182184
F93	Finland	121121	118122	106114	137137	98112	141141	168178	124128	146150	228248	191191	182186
F94	Finland	115127	110122	110116	129131	110120	141147	164171	128130	150150	248252	189191	182194
F95	Finland	113113	118126	116116	129135	98100	139141	170176	132132	144146	226248	179185	184186
F96	Finland	123127	98116	116116	127129	110112	147147	168174	110126	132148	230248	177195	184184
F97	Finland	114121	116122	116118	127133	98114	141143	176178	124124	148150	234242	187191	182184
F98	Finland	121127	120122	110120	123123	98100	141145	172174	124124	146148	234252	187191	184194
F99	Finland	113127	98116	114118	127131	100116	141145	168168	124124	146152	242252	177183	184194
F100	Finland	113127	98116	116120	127129	112116	145147	168170	124126	146148	246246	177183	184194
F101	Finland	113121	118120	110114	129131	98114	145145	178178	124128	150152	248250	183185	182194
F102	Finland	121121	98108	116118	123135	112114	145147	170178	110124	138142	246248	183183	186194
F103	Finland	123127	118122	106118	127129	98112	141153	168172	124124	148152	228240	179189	186188
F104	Finland	115121	98098	106110	125137	96100	139145	172174	124124	146152	242252	181183	184184
F105	Finland	113121	98116	106116	125125	112116	141145	168172	124124	148150	226252	181183	184188
F106	Finland	121123	116118	114116	129139	112114	145153	170172	128130	148148	242246	179191	182184
F107	Finland	121121	118120	106106	123125	100112	147149	168170	110128	146148	240242	191191	182182
F108	Finland	113114	116118	114118	123129	114116	141145	172178	124124	144146	228228	179179	172194
F109	Finland	121127	118122	116116	129129	98112	139141	172174	124124	144146	228228	189191	182184
F110	Finland	121121	98116	110116	127133	96114	145145	168168	124130	146148	230242	177183	180182
F111	Finland	121121	122122	116118	129139	112114	147147	172174	110128	132144	224226	183189	184188
F112	Finland	113127	122124	110116	125131	112116	145145	164172	124132	144148	224242	185189	172172
F113	Finland	109121	112112	110112	123135	112114	139141	174174	110132	144148	226244	179183	186194
F114	Finland	113121	120122	106120	129131	100112	141145	172174	124128	144148	226248	191191	182184
F115	Finland	115121	98098	110118	127135	114116	141145	168168	124124	146146	226242	183183	182184
F116	Finland	114115	98098	114116	127137	112116	147149	176178	124130	146148	228248	177191	182194
F117	Finland	121123	120120	110110	129129	100112	143149	168178	130130	148152	232242	181183	182194
F118	Finland	113121	116122	112114	125129	96112	141147	172176	124124	146146	252252	181183	182188
F119	Finland	121121	110118	114116	123131	110122	139145	164168	124124	132150	234250	183195	182182
F120	Finland	113115	122122	114114	125131	98112	141147	174174	128132	132146	226240	183183	184188
F121	Finland	123127	108108	112114	125129	116118	141141	169174	110128	144146	248252	183195	180186
F122	Finland	127131	120122	110118	129135	114116	141145	168178	126128	144152	226228	191195	172186
F123	Finland	113115	108122	106106	127129	112112	141145	176176	120124	150152	234240	191195	182188
F124	Finland	121131	98122	116116	125131	98112	141141	165178	124124	146146	228242	179185	182186
F125	Finland	117125	98122	106106	125131	100116	141143	164176	124128	146150	248248	179191	184188
F126	Finland	114123	116122	114118	125127	98114	141143	174176	124132	144148	242248	177179	182184
F127	Finland	127127	108112	106114	127129	116116	145147	169172	124124	148148	240248	183195	182182
F128	Finland	113127	118122	114116	131133	98098	139143	174176	124128	146152	224250	187189	182184
F129	Finland	121127	112112	114116	125133	98114	141145	164172	128132	140142	228250	179189	182182
F130	Finland	109123	104110	110110	125131	98114	145149	164170	124124	146148	242248	179183	182192
F131	Finland	109117	122126	116116	131133	112114	147153	171172	124130	148150	228232	183183	182182
F132	Finland	113121	108116	110114	127129	114116	141143	164172	124128	146146	226226	183191	184184
F133	Finland	121121	98122	106106	125137	96112	145149	172176	124124	146146	228252	183185	182184
F134	Finland	121123	116118	110112	125125	98114	141145	164168	128130	146150	242242	179181	182184
F135	Finland	121125	98098	110116	129135	112114	141143	168176	124128	144146	234234	183185	182182
F136	Finland	121125	118122	110116	135135	98114	141141	172172	128128	146146	252252	179189	182184
F137	Finland	121131	120122	106118	125131	112114	145149	172176	124128	150150	246248	181183	182184
F138	Finland	121127	116122	112116	127129	110112	147147	166176	110128	132144	226248	183183	184184
F139	Finland	115121	98112	110116	135135	96100	145149	172172	110134	144148	242248	183183	172182
F140	Finland	113127	98108	114116	125129	98112	143149	172172	128128	146146	252256	183191	184194
F141	Finland	121127	118124	110116	129129	98112	139141	168172	124124	144146	226228	189191	182184
F142	Finland	121121	118122	116118	127133	98114	139141	176178	124124	144152	224234	179191	182184
F143	Finland	109121	118120	106116	131133	100112	139145	164168	132132	146152	232232	179195	184194
F144	Finland	121123	118124	110114	125125	100114	145147	170176	110124	148148	224228	179187	182182
F145	Finland	113117	110122	106116	125129	112116	145149	168178	124136	146146	228246	179185	182182
F146	Finland	113121	108110	106116	125135	112112	145145	168172	124124	146150	226228	179191	182182
F147	Finland	115123	112120	114116	129131	112120	145149	164170	128132	148148	240252	183195	186194
F148	Finland	117127	110122	114116	129129	98114	141149	172172	124128	144146	228228	183189	182182
F149	Finland	117127	118120	106110	129131	110114	143145	166174	124130	132146	240252	191191	182182
F150	Finland	114131	98118	106116	131137	96100	141143	170178	124124	144144	224228	183183	184194
F151	Finland	113121	108116	116118	131135	96114	141149	166168	124124	142148	228248	179185	172182
F152	Finland	121131	116124	114114	129129	98100	139145	168172	124128	150152	226252	179183	184184
F153	Finland	121121	116116	112118	125133	98112	141141	168178	130132	146148	228242	179191	182184
F154	Finland	121121	98122	110114	129131	98100	145145	170174	124128	146152	242246	183183	184194
F155	Finland	113127	98118	116116	129129	112116	139141	169178	0	148148	230242	191191	0
F156	Finland	115121	98110	114118	127129	116116	141141	165168	110124	146150	234242	181183	182182
F157	Finland	123127	118120	106116	125129	112116	139141	169176	124124	146150	230250	191191	172182
F158	Finland	121125	112122	114116	131133	100114	143147	172176	120128	146150	226246	181183	172182
F159	Finland	115127	108110	116118	131133	98098	135153	164172	128130	142148	226244	179189	182182
F160	Finland	125127	98108	106116	125131	100106	139147	172176	120128	144150	226248	177179	172182
F161	Finland	121121	118124	114114	129139	98112	143153	171174	120130	148150	228250	183191	182182
F162	Finland	121127	116118	116116	131131	112114	147153	170172	124128	144148	242242	183183	186194
F163	Finland	127127	112120	114116	129129	98106	147149	170173	124128	140150	240248	187187	172186
F164	Finland	123127	108120	106110	129131	98114	139139	164172	124124	132144	224242	179183	182184
F165	Finland	113115	108120	106114	127129	98112	139147	172176	124124	146150	224248	179181	184188
F166	Finland	115121	98116	116116	123127	110114	145147	169172	110128	146148	242244	179183	184194
F167	Finland	123123	118120	106116	125129	96114	145145	170174	128130	148150	234248	179183	182186
F168	Finland	121121	118124	110116	125137	110114	141141	164172	124130	146150	242252	183189	182184
F169	Finland	113123	116118	110114	129131	110112	145149	169178	110124	148148	240242	181183	172194
F170	Finland	115131	108112	114116	131131	100112	145145	164174	128128	144146	228248	177195	182190
F171	Finland	113125	108122	114118	125129	112114	141145	168176	124128	144150	242252	179191	184186
F172	Finland	121131	116122	116118	125127	112114	141147	166172	110124	150150	226242	183185	172190
F173	Finland	113115	108110	110116	129133	96110	143149	174178	124124	146152	242248	183195	184192
F174	Finland	121125	122122	106116	125129	96116	149151	176177	124124	146150	252252	183189	182184
F175	Finland	113121	110110	106114	129135	98100	139145	168168	128128	146152	228252	185185	182186
F176	Finland	113121	108124	110116	123137	100100	145151	168174	124124	146148	244258	179191	182192
F177	Finland	115121	108122	114116	125129	100116	141145	168176	124132	144148	252252	177189	184188
F178	Finland	121123	116116	110118	125131	112114	141145	168176	110124	146146	240242	179191	182194
F179	Finland	113121	110118	114116	133133	100116	141145	165172	110124	146150	242252	191195	172182
F180	Finland	117123	118122	116116	123123	96110	145147	164166	124132	148150	234246	191195	182182
F181	Finland	121123	118124	106110	125135	100122	141145	170170	124130	148150	228230	183183	184186
F182	Finland	121127	98118	106116	125127	106116	145145	170176	124128	148150	234246	179195	172184
F183	Finland	115123	108116	106116	123127	106112	145147	176178	124124	148150	226248	183195	172194
F184	Finland	123127	108120	110110	129135	112116	145147	169172	130132	144152	242244	183185	182188
F185	Finland	113121	116116	106116	129129	98114	143147	172176	110128	150152	228242	183189	182182
F186	Finland	121121	108110	116120	125125	112114	145145	169176	124128	138152	224252	191191	184194
F187	Finland	121127	120122	116118	131133	96116	143151	170178	124124	144150	228234	183191	188194
F188	Finland	121127	118126	106116	123125	100116	141145	168178	124132	144148	242248	187195	184184
F189	Finland	115131	112122	110116	125135	100116	145147	164178	124132	146148	246248	181185	184186
F190	Finland	115121	118120	114116	129133	114116	143145	168169	124124	148152	232232	183183	182182
F191	Finland	125127	106118	110110	129131	98122	145149	166169	124128	148150	226252	179191	184188
F192	Finland	113121	98098	110114	127129	116116	141141	165168	110124	146146	242252	183191	182184
F193	Finland	121123	98116	110110	129137	112112	143147	164168	124124	142150	226248	179183	182182
F194	Finland	127131	98110	106116	129131	98114	139141	168176	124124	146148	224228	183183	182186
F195	Finland	121127	108120	110116	127137	112114	141149	169169	110124	144150	228228	179191	182184
F196	Finland	121127	108122	114116	131131	100112	139147	165172	124124	148152	240248	189195	186194
F197	Finland	113127	118118	114116	129129	110116	143145	165174	124124	150150	248252	179181	182184
F198	Finland	121121	116118	106112	127131	100110	145151	168178	124124	146152	242242	179181	182184
F199	Finland	114121	112120	106110	129133	114116	139141	170172	124128	144148	228248	179185	182184
F200	Finland	121123	108116	106106	129139	96112	135145	169174	130132	146148	242248	177191	184186
F201	Finland	121127	98124	110116	129129	98100	147147	170172	124132	142148	232248	187187	172182
F202	Finland	125127	120120	112114	129129	98100	135151	172172	124128	142148	240248	179187	182186
F203	Finland	121127	98118	110116	125133	98118	135145	172172	124130	142146	240250	179195	182192
F204	Finland	121127	108122	106118	129135	114116	143145	174176	124128	150150	232242	179191	182184
F205	Finland	0	98116	110114	127129	112116	141145	0	124124	144152	242252	177187	182184
F206	Finland	115121	98116	114118	123127	98110	147147	168168	124128	148148	234246	179181	184194
F207	Finland	121123	98108	114116	125133	100116	141145	168176	110124	148150	228252	183191	184194
F208	Finland	109123	98116	110118	131133	112114	147147	164172	124130	0	0	179183	182184
F209	Finland	113115	122122	106114	123127	114120	145147	170171	128128	142150	226246	191195	184194
F210	Finland	121123	108116	106116	125131	112118	139147	170170	110136	142150	242248	189193	182182
F211	Finland	123123	116118	114116	131131	112112	141149	164170	124128	144150	234248	181191	172182
F212	Finland	121121	116122	110114	123129	96122	145145	164172	128132	148148	226252	179189	182188
F213	Finland	113123	122122	114114	127129	106114	145145	169171	128130	150150	226242	183195	182184
F214	Finland	117121	98122	106112	129129	98112	141147	172176	124124	146150	242242	179189	182194
F215	Finland	121127	98116	106106	127129	112116	145145	164177	124132	148148	224252	183191	182184
F216	Finland	123125	110122	106114	129135	96100	141147	172172	124130	146146	248252	181183	182182
F217	Finland	113125	116122	110116	125135	98112	141145	168172	124128	146150	228252	189191	182184
F218	Finland	113121	116118	110116	125135	114114	141145	168172	124128	146150	228252	179191	184184
F219	Finland	113121	120122	116116	125129	112114	145147	164172	124132	148150	232242	189195	182182
F220	Finland	114123	118126	110116	129135	114116	141145	168176	110124	144150	242250	191195	182186
F221	Finland	121127	108120	106116	123125	112114	139151	178178	110128	148150	240248	183191	182184
F222	Finland	115123	98116	106110	125133	100112	141143	169172	112124	132146	234248	183195	182194
F223	Finland	113123	118126	106110	125129	100122	139145	164164	132132	146148	248252	189189	184186
F224	Finland	121121	108110	116118	131135	98114	139143	172176	128132	132146	246248	189191	182182
F225	Finland	117123	116124	106106	127131	100114	141141	168174	124136	144150	242244	183183	182184
F226	Finland	113131	110116	106114	125135	98114	145147	170171	124124	142150	246248	189189	182184
F227	Finland	121121	110120	106116	125125	112114	133141	168176	124128	146150	228250	191191	182182
F228	Finland	115121	98124	114118	135135	112112	145149	168172	124128	144150	226252	179191	184186
F229	Finland	115121	110122	114116	129135	98112	139145	168168	124124	146152	224240	179191	182188
F230	Finland	121127	98112	106114	129131	110112	143145	172178	124126	144146	248250	179195	182194
F231	Finland	109121	116120	114116	133135	98120	143145	165170	124128	144150	234248	179191	182184
F232	Finland	121123	118120	116116	127131	98112	139145	168170	124124	144152	248248	179191	182186
F233	Finland	115127	118126	110110	123123	96116	143147	170176	124132	146150	228248	179191	172182
F234	Finland	121125	112122	110114	129131	98112	135153	168170	110124	148150	250252	183183	180186
F235	Finland	121121	104120	106116	129135	100114	147149	168172	124128	144148	246250	183195	182182
F236	Finland	113121	108122	116116	137137	106112	145145	168176	124128	150152	224228	179179	182184
F237	Finland	113123	108120	112116	129135	112116	139141	168174	128132	144146	226248	183185	186186
F238	Finland	115131	120126	110116	127129	112112	141145	170176	110128	132144	228242	179195	184184
F239	Finland	113121	98122	106114	129131	112114	141145	168168	124124	144146	234240	179189	184184
F240	Finland	121123	98120	114114	129129	114118	143145	172172	124128	144144	228248	183183	182182
F241	Finland	115121	98108	110114	129137	96116	147151	169176	124124	144146	228248	183191	182184
F242	Finland	121121	98116	110114	127129	98112	145147	170170	124128	146146	226246	183183	182184
F243	Finland	115123	108108	106116	129133	98112	141141	164168	124132	132150	248252	179191	188194
F244	Finland	115121	116118	114116	129131	106112	141141	168170	124124	146148	240242	181183	172194
F245	Finland	121121	116118	112118	125133	100114	141145	168168	128132	144150	242242	179191	182184
F246	Finland	123127	116118	116116	131133	100112	141145	164168	124130	144148	234246	177191	182184
F247	Finland	121121	108110	106116	129135	114122	145147	170178	110124	144144	226232	191191	182194
F248	Finland	114123	98124	112118	127133	112114	143147	172176	110128	144150	242248	191195	180184
F249	Finland	121121	112120	114116	131133	114114	141145	172178	124132	148152	232248	179183	182182
F250	Finland	115115	108118	114120	131137	98112	143145	172176	124124	132152	230248	179183	184184
F251	Finland	115123	112118	110120	129131	94112	141145	168170	124128	146152	226250	179191	172182
F252	Finland	113127	98126	106120	123125	100100	145145	168174	124124	146146	232248	179189	186194
F253	Finland	121121	98116	110112	127131	96100	145147	164164	124130	146148	230242	183183	184194
F254	Finland	113121	108116	106118	125135	112114	145145	172174	124124	146152	240248	179191	182182
F255	Finland	113115	112122	114116	129133	96112	149149	164176	124132	150152	234250	183191	182184
F256	Finland	121123	126126	106114	129131	98110	145147	169174	124130	140142	246252	181189	172182
F257	Finland	115121	108122	106110	123131	96120	145145	164172	128130	148148	226252	189191	182184
F258	Finland	117123	116118	110114	125133	110116	141147	170170	128132	148148	224228	177183	182182
F259	Finland	115121	98118	114114	131131	100114	141143	170174	124128	146148	228248	179183	184194
F260	Finland	121127	118120	106114	129133	98100	141147	170174	124124	146148	226228	185189	180188
F261	Finland	123123	98118	110116	125135	112120	145147	169172	128128	144148	224248	179179	182182
F262	Finland	113115	108116	106116	129137	112116	145145	170172	124124	146150	248248	179185	182194
F263	Finland	115121	108126	114116	123131	100114	145147	168176	124124	132142	232246	183187	182182
F264	Finland	121121	118120	114114	127129	100116	143145	172172	128132	146150	248252	183189	172186
F265	Finland	113117	98116	110116	127131	112112	145147	169171	110124	144150	226230	183187	182184
F266	Finland	113127	108126	106116	125135	98100	139145	164174	124132	146150	228232	179187	182194
F267	Finland	114123	116124	106118	129133	96112	133147	169176	110132	148150	242242	191191	180186
F268	Finland	123125	112124	110112	133135	98112	147151	172174	110130	148150	228246	185191	180182
F269	Finland	127131	110122	112112	127129	98100	145145	164174	128128	146150	248248	183191	182182
F270	Finland	121123	118118	110114	123131	106112	141149	170178	124128	146150	240248	181195	172184
F271	Finland	121123	118120	114116	127129	112114	145149	170172	110130	148148	246252	191191	182184
F272	Finland	127127	114116	116116	131137	112114	145147	166172	124128	146146	248256	179191	172194
F273	Finland	109115	98112	106114	127135	98098	143147	170176	124128	146150	226242	179183	170182
F274	Finland	121121	112120	110110	131131	114114	145145	168176	124132	132148	226252	179183	184194
F275	Finland	115117	108108	106110	125127	98120	141143	164168	124132	148150	240240	183195	186194
F276	Finland	117117	120126	106114	133135	112118	147149	174178	128128	146146	226228	183195	172194
F277	Finland	121127	122124	110114	127131	100112	141147	169178	128130	146152	226244	183189	194194
F278	Finland	121125	108124	106116	131135	112114	141143	164172	124130	148150	224246	183191	182184
F279	Finland	115123	116118	110116	125129	100112	147151	168169	124130	150152	224246	189191	184186
F280	Finland	117121	112120	106116	123127	100112	147147	170172	124132	144146	226242	179183	182182
F281	Finland	115123	122122	114114	127133	106120	145147	169169	110130	144150	226248	183195	184194
F282	Finland	121127	108122	106118	129133	112112	141141	176178	124128	138150	226228	183195	182184
F283	Finland	113121	98116	106110	125129	114116	141143	172172	124124	146148	248256	181183	182182
F284	Finland	113123	108118	110116	123129	96112	143145	169176	124136	146148	228248	179191	172182
F285	Finland	115121	98108	110116	127129	98112	141145	164177	124124	146150	248256	179179	172182
F286	Finland	113123	108126	106116	131135	100100	145145	164165	124124	150152	232242	179179	184194
F287	Finland	113114	118122	110110	129129	114116	143145	169178	110124	146148	228240	179179	172194
F288	Finland	121121	120124	114116	127131	100112	143149	164172	130136	148150	228246	183191	182182
F289	Finland	109127	116124	106106	125135	112120	141145	170170	124128	148150	228228	183189	188194
F290	Finland	121127	118118	114116	129137	116116	139143	168170	124124	132150	232248	179183	182182
F291	Finland	121121	98116	106116	129133	98112	139141	176178	124128	132152	226252	191191	172182
F292	Finland	109113	118120	106116	129135	100100	141145	164176	112128	144148	232240	183191	182182
F293	Finland	113115	108118	116116	129129	100114	145145	168176	112128	144148	228240	183191	182182
F294	Finland	113113	116118	106110	135137	100114	145145	168176	128128	144148	228240	183183	182182
F295	Finland	121123	110122	116116	123131	98116	139145	168169	124124	140148	224224	181183	182186
F296	Finland	113121	120122	106114	127129	112120	141147	172178	110124	138144	242248	179185	182194
F297	Finland	113125	98122	106112	127129	112112	145147	168170	124124	150150	234242	181189	188190
F298	Finland	121127	98122	114116	131135	112114	141149	168172	124128	144146	242248	185191	182188
F299	Finland	115121	110110	110112	125137	100100	139145	172176	124124	146150	228248	191191	192194
F300	Finland	113121	122122	114116	129131	112112	141145	172174	110132	146150	228246	183191	182182
N1	Norway	109121	116124	110116	125129	98112	145147	0	124134	142144	248256	0	186186
N2	Norway	109125	112112	106114	125127	98098	141147	176176	110124	140150	240242	183187	182182
N3	Norway	109127	114116	112116	125129	110118	135141	164172	124128	142142	244248	177179	182188
N4	Norway	0	122128	110110	129129	100100	145145	172172	110126	148150	0	179179	188188
N5	Norway	115125	98116	110112	129137	98110	135147	172172	128132	142144	232250	187189	184192
N6	Norway	115127	110126	110116	133133	110110	145147	172172	132134	142146	226242	181187	184184
N7	Norway	125127	110116	112114	125133	98110	145145	164172	130134	142146	240242	187187	182190
N8	Norway	117125	112126	114116	123127	98110	145147	172174	110126	142144	242242	183183	182186
N9	Norway	121125	112126	116118	125137	110118	147147	172172	110128	142144	232242	181187	184186
N10	Norway	121121	116126	114118	123137	110110	145147	172174	126134	144150	232242	181183	182184
N11	Norway	127127	112124	112114	129129	98100	141151	166172	124128	132150	248248	187187	186188
N12	Norway	117127	110110	112114	125131	98110	135145	164172	128130	142150	228240	179187	182190
N13	Norway	115127	112118	110116	129133	98110	135145	172174	124128	140142	240250	183189	184192
N14	Norway	115117	110112	110112	125129	100114	147149	172172	124134	146146	240242	183195	180182
N15	Norway	121125	112116	116116	123129	112112	0	172174	124132	142144	232248	181183	182184
N16	Norway	115121	120126	110116	125129	98112	145147	174174	110124	144146	226226	189189	182184
N17	Norway	121127	110116	110116	133137	110110	135145	172174	124134	142146	242250	177187	184192
N18	Norway	115121	98120	110116	125133	98098	145147	172174	124124	146146	250250	183189	182182
N19	Norway	115125	98110	106110	129135	98098	135145	170174	124130	146148	226250	177187	182184
N20	Norway	121125	110126	110116	123127	110118	145147	172174	130132	144150	232242	181187	182184
N21	Norway	115121	112126	116116	123127	110118	145147	172174	126134	142150	232242	181183	182182
N22	Norway	121129	98116	110116	125135	98100	135145	172172	110128	142150	226250	179187	182192
N23	Norway	121121	108116	114116	129131	110112	147147	170172	130134	148150	242250	179195	182182
N24	Norway	115125	98112	112118	125133	110118	147147	172174	130132	142142	242250	179181	182192
N25	Norway	117125	98112	110112	125135	98100	143145	172172	110128	146148	226244	183183	186192
N26	Norway	115123	112116	110110	125137	110114	147147	170172	124134	146146	240248	183195	182182
N27	Norway	121125	112126	112116	123129	110110	145147	172174	124132	142144	232256	181183	182184
N28	Norway	115117	112116	116116	127137	98118	145147	170172	124130	140148	242248	179183	182182
N29	Norway	115127	98118	110110	129133	98098	135145	172172	124124	146148	226250	189195	182182
N30	Norway	117127	98098	110110	129133	98098	135145	172174	124124	146146	250250	179195	182182
N31	Norway	121125	118126	114116	125133	98112	145147	164174	128132	142144	232242	181183	182184
N32	Norway	109115	112114	110112	135137	98118	135145	170176	124128	146148	250250	183187	182182
N33	Norway	115121	116126	116118	133137	110118	145147	172174	126134	144150	242250	181183	182186
N34	Norway	121125	112116	116118	133137	112118	145147	172174	132134	144150	232242	181187	184186
N35	Norway	109115	112114	106110	127137	98110	135145	170172	110128	144148	226242	179183	182184
N36	Norway	127127	98108	112116	125133	98110	145147	171174	124128	142144	242248	189195	180184
N37	Norway	117121	112124	110116	127129	98110	145147	172176	124124	142150	242248	183183	182182
N38	Norway	109117	112112	106114	125125	98110	135147	172174	110110	140144	240242	179183	182182
N39	Norway	115127	98122	110112	125129	98110	145149	170170	124128	148150	226242	183185	182184
N40	Norway	121125	112126	114116	125125	98110	141145	172174	126134	144150	232242	183187	182182
N41	Norway	117127	110114	110112	129137	98100	145149	170172	124128	146146	226242	183187	182182
N42	Norway	117121	112124	112116	127129	98110	141147	172176	124130	142150	242242	183183	182182
N43	Norway	121121	112112	110118	125127	98110	145145	172174	128134	144150	242242	181183	182184
N44	Norway	115127	98110	112112	125129	0	135149	170178	130134	142148	226242	183187	182190
N45	Norway	121125	112124	110116	127137	98114	145145	170176	110128	142146	228242	179183	182184
N46	Norway	125125	112112	106116	125137	110114	135147	172174	128130	142150	240250	183183	182192
N47	Norway	121125	112116	106116	127137	98110	135135	172176	124128	140142	240250	183187	182192
N48	Norway	121125	112116	114116	127137	110114	135143	172174	124128	146150	240250	187187	182182
N49	Norway	121125	112126	110114	125125	98118	145145	172174	126134	144150	242242	183183	182184
N50	Norway	121125	98098	116116	125129	98112	147147	166170	128136	132148	230240	185185	174178
N51	Norway	117117	98098	116116	129135	98112	135147	170174	128128	132142	240256	185187	174178
N52	Norway	117125	98122	116116	133137	98100	135147	166172	124132	146146	226250	185187	182182
N53	Norway	117125	98098	116116	129135	98112	135135	172174	128128	132142	240256	185185	174178
N54	Norway	117121	120124	110116	135135	100112	141151	170170	130132	146148	226250	185187	182184
N55	Norway	123127	112122	110116	129135	100118	135151	170172	124128	140150	240250	187189	172186
N56	Norway	121125	98120	116116	125129	98100	147147	166174	128132	132142	226240	185187	174182
N57	Norway	117117	98120	110116	129135	98098	135147	170172	128128	132148	240240	181187	174184
N58	Norway	121125	98098	116116	129135	100112	147147	172174	128132	132142	240240	185187	178182
N59	Norway	125125	98098	116116	125135	98112	147147	164170	128136	142146	230240	181185	182182
N60	Norway	117123	98122	110116	135135	100112	147151	170172	124128	132150	240240	187187	174186
N61	Norway	125125	112122	106116	129137	98098	135147	170170	110124	142148	240240	187187	174182
N62	Norway	117125	98098	116116	125133	98098	147147	170172	124136	146146	226240	185185	182182
N63	Norway	117125	98124	116116	125135	112112	141147	164170	128130	146146	230250	185185	182182
N64	Norway	117121	98124	110116	135135	98100	147151	164170	128132	146148	230250	181185	178184
N65	Norway	117117	98112	110116	129135	98098	135147	170174	128132	132132	240240	181187	172174
N66	Norway	123125	110122	116116	129129	98100	135147	166172	124132	146150	248250	185187	172182
N67	Norway	121125	98112	110116	125135	98112	147147	164174	128132	132148	240240	181187	174186
N68	Norway	117117	98124	110110	129135	98100	141147	170174	128130	132148	240250	187187	172184
N69	Norway	125125	98098	116116	125137	98112	135147	170172	124128	146146	230250	181185	182182
N70	Norway	117125	98098	116116	125129	112112	147151	164170	124136	132148	240240	185187	174178
N71	Norway	117125	112120	116116	129129	98098	135147	174174	128132	132142	0	181187	172174
N72	Norway	117121	98120	116116	135135	98112	135151	170174	128130	132146	240250	185187	174184
N73	Norway	121129	98124	110116	125135	98100	141151	170172	110130	146148	240250	187195	182184
N74	Norway	117123	98122	116116	135135	98100	135151	170170	124128	132150	250256	185189	172174
N75	Norway	117123	98110	114116	125135	112118	147151	164172	124136	132148	240248	185187	172178
N76	Norway	117123	98112	110116	135135	112118	135135	170174	128128	142150	240250	187189	174186
N77	Norway	117125	98112	116116	125129	0	135141	164174	128128	132146	230240	185187	172182
N78	Norway	117125	112124	110116	125129	98112	135141	170174	128130	132146	230240	185187	172182
N79	Norway	117117	98112	116116	125135	98112	147147	170170	128130	132146	240250	181185	172182
N80	Norway	123125	112120	114116	129135	98118	147151	166172	128136	148148	240248	187189	172178
N81	Norway	117117	98112	110110	135135	98100	147151	170170	128132	132148	230240	185187	174178
N82	Norway	125125	98120	116116	125137	98098	135147	166166	124132	132146	226226	185185	182182
N83	Norway	125127	98120	116116	129129	106110	135147	170170	124128	148150	240256	185187	184186
R1	Russia	121127	120120	110118	125131	112112	145145	168168	130130	144148	228246	185191	182182
R2	Russia	123127	98098	114114	123129	112114	139147	168172	124128	148148	0	179179	186186
R3	Russia	115127	116122	110116	125139	106114	145147	172178	128132	148148	242242	183183	182184
R4	Russia	121127	120126	110114	125129	98118	145147	168168	124128	148150	226232	183183	172182
R5	Russia	115121	116126	116116	131135	110114	143145	172172	128132	142152	232236	183191	182184
R6	Russia	115117	108116	116116	131137	100114	141145	170174	128130	146150	226242	183195	194194
R7	Russia	115127	116122	110118	129129	98100	141141	168170	124130	146152	226236	179189	172182
R8	Russia	125125	98122	110120	129131	116118	143145	172174	130132	148148	236250	181183	172184
R9	Russia	113115	112118	110118	125137	100114	141145	164172	124128	148150	232234	179181	180184
R10	Russia	117123	112124	106106	125131	98100	145147	170176	126132	132144	228232	179191	182190
R11	Russia	115127	112116	114118	123127	98100	141145	170178	124128	144148	246246	183195	194194
R12	Russia	127131	122124	114116	129129	112112	133147	172172	126128	144144	230248	179191	182182
R13	Russia	121121	112120	110114	125127	112112	145145	170170	132132	142148	226250	183185	182192
R14	Russia	113121	112122	110110	125131	98114	145147	176176	110128	148150	228228	179183	182182
R15	Russia	121121	98112	116116	125135	114116	147151	170172	124130	146150	226248	181185	182194
R16	Russia	121123	0	106114	131135	112112	139143	166174	124128	148150	224228	183189	184188
R17	Russia	113123	108120	110114	127127	106112	141145	168168	124124	144152	234242	183187	182186
R18	Russia	115121	120120	106116	129133	112112	135143	170176	124130	148152	234242	181183	184186
R19	Russia	121123	102120	106114	131135	112112	139143	166174	124128	148150	224228	183189	184188
R20	Russia	121121	118122	116118	131135	100110	145147	168174	110130	144150	232250	183183	180180
R21	Russia	113127	110118	116116	129129	112112	145147	168172	124132	132150	246248	179189	186186
R22	Russia	113121	108126	114116	129131	100114	145147	166172	128128	144146	228250	179185	182182
R23	Russia	113113	118122	114116	129135	110112	139141	168172	124128	144146	226234	191195	172172
R24	Russia	113115	108116	116118	129135	96110	141147	172174	124128	148148	228248	191191	182186
R25	Russia	113115	118120	116118	129129	98100	143147	172180	124124	148148	242252	179181	182186
R26	Russia	114121	116118	110114	125129	114122	141145	170172	124128	144148	228244	177179	188188
R27	Russia	121121	108120	116118	125133	100114	141149	172176	124132	146150	248248	183189	190194
R28	Russia	115123	120120	110116	123135	112116	139145	168170	110126	144148	226240	185189	172182
R29	Russia	115127	112120	110110	127129	96100	141145	170172	124124	144148	226234	191193	182186
R30	Russia	114127	112112	116118	129135	116118	143145	172174	110130	148150	226226	183195	182190
R31	Russia	113115	112124	112114	127131	110116	145147	170170	124134	144144	232250	185189	186186
R32	Russia	117121	98120	116116	129135	112114	145145	168172	126132	148150	232244	187191	188194
R33	Russia	115121	108122	106116	131131	100112	139145	164168	124124	148150	226248	179187	182194
R34	Russia	121121	98122	106110	129129	110112	141143	168169	110128	146150	242250	179195	186188
R35	Russia	121123	98112	110116	129131	112114	143145	168174	124124	148152	252258	183189	182194
R36	Russia	121127	120122	114114	125127	98112	143147	168172	110128	144146	248250	179183	182184
R37	Russia	114131	98124	114116	125131	106114	145147	172174	110120	146150	226248	183183	180194
R38	Russia	121121	108116	116118	131133	96098	145149	170172	130130	144150	224242	179189	182184
R39	Russia	123125	98118	106114	129129	114114	139147	164174	130130	144150	242248	191195	182182
R40	Russia	113121	116118	114114	127133	110114	145149	170176	124124	144144	226232	183191	182182
R41	Russia	127131	110116	110114	129131	100110	141145	164174	128130	150152	242248	183191	182194
R42	Russia	117121	112122	114116	123127	112118	141141	169170	124128	148150	226248	187195	184190
R43	Russia	123127	98118	110112	129135	112120	145153	169172	124130	144146	242246	179191	182182
R44	Russia	113123	108116	110116	129135	110112	141147	166172	124126	148148	228252	189191	184186
R45	Russia	0	124124	116116	125129	112114	145145	174176	110124	148150	226246	179183	190194
R46	Russia	0	116122	106120	129129	100110	141147	168168	124124	132150	232248	181191	182186
R47	Russia	115123	102112	110116	129133	96112	147147	168170	110122	150152	226248	179183	172184
R48	Russia	115117	112114	112114	125129	110112	135149	170174	110130	140146	226240	183187	182182
R49	Russia	121125	112120	106116	125135	98110	135147	172172	128130	142142	240242	179183	192192
R50	Russia	115127	98112	112116	125133	110118	143145	164178	124134	140146	250250	183183	182184
S1	Sweden	123127	116116	114116	129129	100110	143143	170173	110128	140148	248250	187189	182182
S2	Sweden	127127	98112	116116	129137	98098	141147	164166	124128	150150	250256	187191	174178
S3	Sweden	127127	118120	106110	135137	98114	135151	166170	124134	140142	232248	187189	182188
S4	Sweden	125125	114120	110116	135135	98106	151151	166166	124128	150150	248248	187189	182182
S5	Sweden	117125	112116	116116	129135	98110	151151	164176	124128	140140	246248	179187	172172
S6	Sweden	125127	98112	112114	135137	98098	149151	166172	124132	132140	248248	185185	172178
S7	Sweden	125127	116120	112116	129135	98110	143147	164170	124128	140144	250256	187191	182182
S8	Sweden	123127	112120	110116	133137	110114	149151	172176	132132	140142	226246	187187	172182
S9	Sweden	121121	110120	116116	135135	98100	147149	172172	128128	132140	240252	187187	172182
S10	Sweden	125125	116122	114116	129135	98098	145151	166172	128130	132140	240246	179187	182186
S11	Sweden	125127	112122	116116	137137	98106	141151	166166	124124	148150	226250	187189	178186
S12	Sweden	123125	98116	110116	135139	112118	147151	174176	110130	148150	246256	179189	182184
S13	Sweden	121123	110112	116116	129139	98110	141151	170172	134136	148150	250256	189189	182188
S14	Sweden	125127	98112	116116	135135	98110	147151	176176	130132	140150	232256	187189	172172
S15	Sweden	117121	110112	110116	135137	98114	135151	172172	124130	140148	228230	185187	172182
S16	Sweden	127127	116116	110116	135135	98100	141147	166170	124128	140150	248256	187189	174174
S17	Sweden	123127	112116	116116	129129	98110	147151	172173	110136	142150	250256	187189	182182
S18	Sweden	117127	112112	112116	129135	98106	141141	170174	124136	150150	248248	187191	182182
S19	Sweden	117127	98120	110116	129137	98098	143147	164166	124132	140150	256256	187191	178182
S20	Sweden	127127	110118	110116	135137	98110	143143	166172	132134	140150	248248	187187	178182
S21	Sweden	125127	120122	110116	129129	98110	151151	170170	124124	140140	232248	189189	182182
S22	Sweden	123127	110120	116116	129135	110110	141143	164166	132132	148152	250256	189189	182188
S23	Sweden	123125	112116	110116	137137	98098	145151	176176	128128	132140	248256	187189	182188
S24	Sweden	125125	114116	116116	135137	98106	151151	170170	124128	150150	248248	179191	182182
S25	Sweden	121123	116116	110116	137137	110118	145147	166173	124134	142148	242248	179187	182184
S26	Sweden	117127	112114	116116	129137	98100	143147	164166	132132	140148	250256	187191	178182
S27	Sweden	127127	116116	112114	135135	98110	141151	166176	124124	140148	248256	179189	172182
S28	Sweden	127127	110116	110116	129135	98098	141143	166176	110124	140150	250250	189189	178182
S29	Sweden	127127	98122	110116	135135	98098	141147	166170	130136	148150	240248	187189	182182
S30	Sweden	127127	120120	116116	135135	98110	143151	172176	110134	132148	248254	187187	182182
S31	Sweden	125127	98116	110116	135137	98100	141151	170170	128130	140142	230256	185185	182186
S32	Sweden	127127	112120	116116	135135	98100	141143	170176	132132	140142	254256	189191	178182
S33	Sweden	117127	98114	116116	129129	98098	135147	166166	128132	148150	256256	187187	174178
S34	Sweden	127127	98116	116116	129129	98100	143151	170173	124130	148150	250256	185187	178182
S35	Sweden	127127	112120	110116	129137	98100	141143	164170	124132	140150	250256	189191	178182
S36	Sweden	125127	116116	110116	135137	98110	141141	166172	110130	142142	230254	187189	172182
S37	Sweden	127127	112112	110116	135137	98110	141143	164176	110130	148152	240256	179189	182182
S38	Sweden	123125	116120	112114	135135	98106	135151	166172	128134	140140	230254	185187	182182
S39	Sweden	125127	116120	110110	129129	98098	151151	164172	124134	132148	232250	189189	182182
S40	Sweden	125127	98120	112116	135137	98110	135151	174176	124124	140150	246250	179189	172182
S41	Sweden	127127	110116	116116	129139	110110	151151	166170	132136	140142	246250	187187	174184
S42	Sweden	121127	98116	110112	129137	98098	151151	166172	110124	132150	240240	185189	182182
S43	Sweden	117125	98120	114116	125129	98098	149151	172172	110130	148150	228248	187187	182186
S44	Sweden	127127	98110	116116	129129	98110	143151	170173	124130	148150	246248	189189	182182
S45	Sweden	125127	116116	110116	135137	98098	135143	164176	124132	140140	248250	187187	182182
S46	Sweden	125127	98116	112116	129135	98106	151151	172176	124136	140142	246246	189191	182182
S47	Sweden	123125	110120	112116	129137	100110	151151	170176	124132	140148	240250	187189	182184
S48	Sweden	121127	112116	114116	129139	110110	141147	170172	128136	142148	250250	189189	182182
S49	Sweden	125127	112122	112112	137137	118118	141141	168176	124130	148150	246248	179179	178188
S50	Sweden	127127	112112	116116	135139	110110	147151	166176	130136	150150	248256	187189	172184
S51	Sweden	123127	112112	110116	135137	98110	141143	176176	124132	148152	240256	179189	182182
S52	Sweden	123127	112122	110116	135137	98110	141145	174176	130132	140140	232248	179189	172182
S53	Sweden	117127	110110	116116	135137	98098	135147	172172	124128	132140	228252	187187	172182
S54	Sweden	117127	116116	112114	135135	98110	141141	166176	124124	148150	248248	187189	172182
S55	Sweden	127127	110110	112112	135135	98106	141151	166176	124130	150150	240248	179189	182182
S56	Sweden	125127	112120	110116	135137	98110	135141	166172	124134	140150	232232	187187	172182
S57	Sweden	127127	98120	110116	129139	98112	149149	170172	124130	140148	250250	187187	178186
S58	Sweden	125127	120122	112116	135135	98106	147151	170176	128136	140140	248248	189189	182182
S59	Sweden	121127	98116	116116	135137	98112	147151	170174	130132	140148	248256	187187	182182
S60	Sweden	121125	110120	116116	135137	98098	151151	172176	128132	140150	252256	179187	182182
S61	Sweden	127127	98110	110110	129135	98098	147147	166173	124130	148150	232248	189189	182182
S62	Sweden	121123	112116	114116	129135	110110	141151	170170	134136	142150	250256	189189	182188
S63	Sweden	127127	98112	112116	135135	98098	141141	166170	124132	140148	246250	189189	172182
S64	Sweden	125127	112112	116116	135139	110110	141151	174176	132136	140142	232248	189189	172184
S65	Sweden	127127	116120	112116	129129	98100	143151	170170	124130	140150	248248	179187	182184
S66	Sweden	127127	116122	112114	129135	110110	151151	166166	124124	140142	248256	189189	172172
S67	Sweden	127127	98104	110116	135135	106110	151151	166170	130132	150150	248256	187189	172182
S68	Sweden	123127	110112	112116	129135	98110	141151	166170	110132	140148	246256	187189	182182
S69	Sweden	127127	116116	112114	129135	98110	147151	166170	124124	150152	246248	179187	182184
S70	Sweden	127127	120120	112116	135137	98098	141151	170172	128132	140140	254256	187191	172182
S71	Sweden	127127	98112	112116	129135	98110	141151	170176	132132	140150	250250	185189	178182
S72	Sweden	125125	116120	116116	135139	98110	141141	170174	110132	140150	250250	187189	172172
S73	Sweden	117127	110110	112112	135139	98098	141151	176176	130130	150150	248248	179187	174174
S74	Sweden	109127	110116	116116	129135	98098	143151	172173	124132	140152	246248	187187	182188
S75	Sweden	123127	98120	110116	129135	98098	141151	166172	128132	142150	246248	189189	182182
S76	Sweden	127127	98116	114116	135135	98110	151151	166174	124130	144148	248256	179189	172182
S77	Sweden	125125	116122	110116	135137	98110	151151	170170	124132	140150	232248	187189	172172
S78	Sweden	123127	110120	110112	135137	98098	141145	173176	124128	142150	246248	179189	178182
S79	Sweden	125127	110120	110116	135135	98110	143143	166176	124128	140150	240246	187187	182186
S80	Sweden	123125	116120	110116	135137	98100	151151	166166	128130	140150	240248	179189	182182
S81	Sweden	117125	116116	110112	135137	98098	141151	170173	110130	140150	240246	185189	182188
S82	Sweden	125127	110112	112116	135139	98110	151151	166173	130130	150150	248248	187189	174182
S83	Sweden	121127	98116	116116	135135	98110	151151	166170	130132	144150	240256	179187	172182
S84	Sweden	125127	98114	116116	135135	98106	141151	166170	124124	144150	248248	187191	182182
