# Supplementary material for: Admixture and Gene Flow from Russia in the Recovering Northern European Brown Bear (Ursus arctos)
Source: PLoS One. 2014 May 19;9(5):e97558. doi: 10.1371/journal.pone.0097558 (PMC4026324; doi:10.1371/journal.pone.0097558)
Supplement: Table S2 — The estimated number of effective migrants per generation ( Nm ). Number of migrants between Finland and Russian Karelia as well as between Finland and Scandinavia. Nm results are shown after correction for different sample sizes of 10, 25 and 50 as well as for the mean sample size. (XLSX) [file pone.0097558.s004.xlsx]

## Sheet: Ark3
Finland-Karelia	No. of samples	10	25	50	171.83
	No. of migrants	202.24	48.03	26.26	7.64
Finland-Scandinavia	No. of samples	10	25	50	207.92
	No. of migrants	6.38	2.55	1.66	0.40
